# Supplementary material for: TPM1 mediates inflammation downstream of TREM2 via the PKA/CREB signaling pathway
Source: J Neuroinflammation. 2022 Oct 14;19:257. doi: 10.1186/s12974-022-02619-3 (PMC9563125; doi:10.1186/s12974-022-02619-3)
Supplement: Supplementary file 10 — Additional file 10: Table S1. The sequences for all primers and siRNA. [file 12974_2022_2619_MOESM10_ESM.xlsx]

## Sheet: List of Primers
Gene Name	Sequence (5'-3')	Use
Tpm1 (Forward)	CTGAAGATGCTGACCGGAAGT	qRCR on BV2 cell and mouse retina
Tpm1 (Reverse)	TGGTTACTGATCTCTCTGCAAACTC	qRCR on BV2 cell and mouse retina
TNF-α (Forward)	ATGGCCTCCCTCTCATCAGT	qRCR on BV2 cell and mouse retina
TNF-α (Reverse)	TTTGCTACGACGTGGGCTAC	qRCR on BV2 cell and mouse retina
IL-1β (Forward)	AATGCCACCTTTTGACAGTGATG	qRCR on BV2 cell and mouse retina
IL-1β (Reverse)	GGAAGGTCCACGGGAAAGAC	qRCR on BV2 cell and mouse retina
IL-6 (Forward)	GGGACTGATGCTGGTGACAA	qRCR on BV2 cell and mouse retina
IL-6 (Reverse)	AGCATTGGAAATTGGGGTAGGA	qRCR on BV2 cell and mouse retina
COX-2 (Forward)	CTTCGGGAGCACAACAGAGT	qRCR on BV2 cell and mouse retina
COX-2 (Reverse)	AAGTGGTAACCGCTCAGGTG	qRCR on BV2 cell and mouse retina
iNOS (Forward)	CCTCCTCCACCCTACCAAGT	qRCR on BV2 cell and mouse retina
iNOS (Reverse)	CACCCAAAGTGCTTCAGTCA	qRCR on BV2 cell and mouse retina
Bax (Forward)	GAACCATCATGGGCTGGACA	qRCR on BV2 cell and mouse retina
Bax (Reverse)	AGCCACCCTGGTCTTGGAT	qRCR on BV2 cell and mouse retina
Caspase-3 (Forward)	GGAGCAGCTTTGTGTGTGTG	qRCR on BV2 cell and mouse retina
Caspase-3 (Reverse)	AGCCTCCACCGGTATCTTCT	qRCR on BV2 cell and mouse retina
Trem2 (Forward)	CTTGCTGGAACCGTCACCAT	qRCR on BV2 cell and mouse retina
Trem2 (Reverse)	CTTGATTCCTGGAGGTGCTGT	qRCR on BV2 cell and mouse retina

## Sheet: Sequence of siRNA
Oligonucleotides Resource	Sequence (5'-3')	Use
siTPM1-242 (Sense)	GAUGAACUGGACAAAUACUTT	Transfection on BV2 cell
siTPM1-242 (Anti-ense)	AGUAUUUGUCCAGUUCAUCTT	Transfection on BV2 cell
siTPM1-810 (Sense)	GAUCAGUAACCAAAUUGGATT	Transfection on BV2 cell
siTPM1-810 (Anti-sense)	UCCAAUUUGGUUACUGAUCTT	Transfection on BV2 cell
siTPM1-829 (Sense)	GAAAAGCAUUGAUGACUUATT	Transfection on BV2 cell
siTPM1-829 (Anti-sense)	UAAGUCAUCAAUGCUUUUCTT	Transfection on BV2 cell
siRNA Negative control (Sense)	UUCUCCGAACGUGUCACGUdTdT	Transfection on BV2 cell
siRNA Negative control (Anti-sense)	ACGUGACACGUUCGGAGAAdTdT	Transfection on BV2 cell
